# Supplementary material for: Artificial intelligence for the diagnosis of erythematous-squamous dermatological diseases: technological contributions to primary care
Source: An Bras Dermatol. 2025 Aug 13;100(5):501169. doi: 10.1016/j.abd.2025.501169 (PMC12362416; doi:10.1016/j.abd.2025.501169)
Supplement: Supplementary file 1 [file mmc1.zip]

Archive with 1 entries (1 files):
- ABD-D-24-00473_Mat Supl_.ipynb
