# Supplementary material for: Artificial intelligence for the diagnosis of erythematous-squamous dermatological diseases: technological contributions to primary care
Source: An Bras Dermatol. 2025 Aug 13;100(5):501169. doi: 10.1016/j.abd.2025.501169 (PMC12362416; doi:10.1016/j.abd.2025.501169)
Supplement: Supplementary file 1 [file mmc1.zip › ABD-D-24-00473_Mat Supl_.ipynb]

# %% [markdown]
1. Instalação de pacotes adicionais

# %% [code]
!pip install dfply -q   #piping operations for pandas dataframes
!pip install scikit-plot -q   #An intuitive library to add plotting functionality to scikit-learn objects.
!pip install graphviz -q    #This package allows to create both undirected and directed graphs using the DOT language.
!pip install dtreeviz -q


# %% [markdown]
2. Importação de bibliotecas

# %% [code]
import pandas as pd # para processamento de bancos de dados
import numpy as np # para processamento numérico de bancos de dados
import matplotlib # para geração de gráficos
import matplotlib.pyplot as plt # configurações adicionais para os gráficos a serem gerados

# informamos ao Python que estamos usando um notebook e que os gráficos devem ser exibidos nele
%matplotlib inline

import seaborn as sns #alternativa para a matplotlib para geração de gráficos

# SCIKIT-LEARN
from sklearn.metrics import roc_curve, auc
from sklearn.metrics import confusion_matrix
from sklearn.metrics import classification_report
from sklearn.model_selection import KFold, cross_val_score
from sklearn.model_selection import train_test_split, GridSearchCV, RandomizedSearchCV
from sklearn.ensemble import RandomForestClassifier
from sklearn.metrics import classification_report
from sklearn.calibration import CalibratedClassifierCV, calibration_curve
from sklearn.metrics import brier_score_loss, precision_score, recall_score, f1_score, roc_auc_score
from sklearn import preprocessing
from sklearn.preprocessing import StandardScaler

from dfply import *  # para importar os comandos da biblioteca dfply

import scikitplot as skplt

from dtreeviz.trees import *

import warnings # ignorando os warnings emitidos pelo Python
warnings.filterwarnings("ignore")

# configurações adicionais de figuras
plt.rcParams["figure.figsize"] = [10, 5]
plt.style.use("fivethirtyeight")
%config InlineBackend.figure_format = 'retina'
from matplotlib import rc
rc('font',**{'family':'sans-serif','sans-serif':['DejaVu Sans'],'size':10})
rc('mathtext',**{'default':'regular'})

np.random.seed(42)  # semente de aleatoriedade

# %% [markdown]
3. Obtendo conjunto de dados

# %% [code]
dataset = pd.read_csv('https://raw.githubusercontent.com/RaizaBC/predict-dermato/main/dermatology.csv')

# %% [code]
dataset.shape

# %% [code]
dataset.head()

# %% [markdown]
4. Preparação do conjunto de dados
  1.    Filtrando o conjunto de dados

# %% [code]
class_data = (dataset >>
               drop(X['melanin incontinence'], X['eosinophils in the infiltrate'], X['PNL infiltrate'], X['fibrosis of the papillary dermis'], X['exocytosis'], X['acanthosis'], X['hyperkeratosis'], X['parakeratosis'], X['clubbing of the rete ridges'], X['elongation of the rete ridges'], X['thinning of the suprapapillary epidermis'], X['spongiform pustule'], X['munro microabcess'], X['focal hypergranulosis'], X['disappearance of the granular layer'], X['vacuolisation and damage of basal layer'], X['spongiosis'], X['saw-tooth appearance of retes'], X['follicular horn plug'], X['perifollicular parakeratosis'], X['inflammatory monoluclear inflitrate'], X['band-like infiltrate'])
                )
class_data.shape
class_data.head(5)

# %% [code]
# Defina um dicionário para mapear os números para as palavras desejadas
class_mapping = {
    1: 'psoriasis',
    2: 'seboreic dermatitis',
    3: 'lichen planus',
    4: 'pityriasis rosea',
    5: 'cronic dermatitis',
    6: 'pityriasis rubra pilaris'
}

# Substitua os números na última coluna pelos valores do dicionário
class_data['Class'] = class_data['Class'].map(class_mapping)

# Exiba o DataFrame após a substituição
class_data.head(5)

# %% [code]
print(class_data.columns)

# %% [code]
column_names = class_data.columns.tolist()
column_names.remove('Class')


# %% [code]
class_values = class_data['Class'].unique()
class_values

# %% [markdown]
5. Conjuntos de treino e teste

# %% [code]
#Splitting the data into independent and dependent variables
X = class_data.iloc[:, class_data.columns != 'Class']    #variaveis_preditivas: indica que queremos selecionar todas as linhas (denotado por :) e as colunas de 1 a 11 do conjunto de dados.
y = class_data.iloc[:, class_data.columns == 'Class']
# Imprimindo as primeiras cinco linhas de X
print(X.head())
# Imprimindo as primeiras cinco linhas de y
print(y.head())

X_train, X_test, y_train, y_test = train_test_split(X, y, stratify = y, test_size = 0.3, random_state = 42)  #Atenção! neste caso, usando a função train_test_split(), os dados são retornados como um array NumPy em vez de um DataFrame. Acho que é pq esse é um problema do tipo Multi Classificação, virando uma matriz.

# %% [markdown]
6. Random Forest: Treinando o modelo

# %% [code]
# modelo random forest
rf = RandomForestClassifier(random_state=42, verbose=1)
rf.fit( X_train, y_train) #otimização dos hiperparâmetros
y_pred = rf.predict(X_test)
y_score = rf.predict_proba(X_test)

# %% [markdown]
7. Avaliações de desempenho

# %% [code]
#MATRIZ DE MÉTRICAS DE DESEMPENHO (Classificação Multiclasse):
#precision (precisão?valor preditivo positivo)= verdadeiros positivos / (verdadeiros positivos + falsos positivos)
#Recall (Sensibilidade/taxa de verdadeiros positivos) = recall = verdadeiros positivos / (verdadeiros positivos + falsos negativos)
#F1-score (F1-Score): É a média harmônica da precisão e do recall. O F1-score fornece uma única medida que equilibra a precisão e o recall. É útil quando há um desequilíbrio de classes.

print(classification_report(y_test, y_pred)) #para avaliar o desempenho do modelo de classificação multiclasse em dados de teste (y_test) em comparação com as previsões do modelo (y_pred). O resultado é uma tabela com métricas de desempenho para cada classe individual e uma média ponderada de todas as classes (weighted avg).

# %% [code]
#MATRIZ DE CONFUSÃO
from sklearn.metrics import confusion_matrix
import matplotlib.pyplot as plt
import seaborn as sns

# Obter rótulos únicos a partir dos conjuntos y_true e y_pred
labels = sorted(list(set(y_test) | set(y_pred)))

# Criar a matriz de confusão
cm = confusion_matrix(y_test, y_pred, labels=labels)

# Visualizar a matriz de confusão usando seaborn e matplotlib
plt.figure(figsize=(8, 6))
sns.heatmap(cm, annot=True, fmt='d', cmap='Blues', cbar=False,
            xticklabels=labels,
            yticklabels=labels)
plt.xlabel('Previsão')
plt.ylabel('Real')
plt.title('Matriz de Confusão')
plt.show()

# %% [code]
# Calcular sensibilidade e especificidade para cada classe
num_classes = 7
for i in range(num_classes):
    true_positives = cm[i, i]
    false_positives = cm[:, i].sum() - true_positives
    false_negatives = cm[i, :].sum() - true_positives
    true_negatives = cm.sum() - (true_positives + false_positives + false_negatives)

    sensitivity = true_positives / (true_positives + false_negatives)
    specificity = true_negatives / (true_negatives + false_positives)

    vpp = true_positives / (true_positives + false_positives)
    vpn = true_negatives / (true_negatives +  false_negatives)

    print(f'Class {i}: Sensitivity = {sensitivity}, Specificity = {specificity}, Valor Preditivo Positivo = {vpp}, Valor Preditivo Negativo = {vpn}')

# %% [code]
# Obter os nomes das classes reais e previstas
classes_reais = np.unique(y_test)
classes_previstas = np.unique(y_pred)

# Exibir os nomes das classes
print("Classes reais:", classes_reais)
print("Classes previstas:", classes_previstas)

# %% [code]
#CURVA ROC
from sklearn.preprocessing import label_binarize
#binarize the y_values

y_test_binarized=label_binarize(y_test, classes=np.unique(y_test))
classes = np.unique(y_test)

# roc curve for classes
fpr = {}
tpr = {}
thresh ={}
roc_auc = dict()

n_class = classes.shape[0]

for i in range(n_class):
    fpr[i], tpr[i], thresh[i] = roc_curve(y_test_binarized[:,i], y_score[:,i])
    roc_auc[i] = auc(fpr[i], tpr[i])

    # plotting
    plt.plot(fpr[i], tpr[i], linestyle='--',
             label='%s vs Rest (AUC=%0.2f)'%(classes[i],roc_auc[i]))


plt.plot([0,1],[0,1],'b--')
plt.xlim([-0.05,1.05])
plt.ylim([-0.05,1.05])
plt.title('Multiclass ROC curve')
plt.xlabel('False Positive Rate')
plt.ylabel('True Positive rate')
plt.legend(loc='lower right')
plt.show()

# %% [markdown]
8. Interpretabilidade do modelo: SHAP

# %% [code]
!pip install shap -q


# %% [code]
import shap

# %% [markdown]


# %% [code]
#Análise SHAP:
#Aqui, está sendo usada a biblioteca SHAP para análise de importância de features e explicabilidade do modelo. São criados gráficos para mostrar a importância das features e os valores SHAP para uma classe específica (classe 1) no modelo.

#As etapas relacionadas à análise SHAP envolvem:

#Importar a biblioteca SHAP.
#Calcular as importâncias das features do modelo usando rf.feature_importances_.
#Criar um TreeExplainer para o modelo de classificação.
#Calcular os valores SHAP usando explainer.shap_values(X).
#Visualizar a importância das features usando um gráfico de barras.
#Criar um gráfico de dependência SHAP para uma feature específica (shap.dependence_plot()).
#Criar um gráfico de força SHAP para uma instância específica do conjunto de dados (shap.force_plot()).

#No geral, o código parece ser uma tentativa de avaliar e interpretar o desempenho de um modelo de classificação multiclasse usando a análise SHAP. No entanto, pode haver erros e falta de definição de variáveis, o que precisa ser corrigido para que as visualizações sejam geradas corretamente.

# %% [code]
#rf.fit( X_train, y_train)
#importances = rf.feature_importances_ # Obtém as importâncias das características do modelo treinado
#indices = np.argsort(importances) #índices das features ordenados em ordem crescente de importância. A função argsort() da biblioteca NumPy é utilizada para obter esses índices.
#features = class_data.columns
#plt.title('Feature Importances')
#plt.barh(range(len(indices)), importances[indices], color='g', align='center') #barras
#plt.yticks(range(len(indices)), [features[i] for i in indices]) #rótulos
#plt.xlabel('Relative Importance')
#plt.show()

# %% [code]
# compute SHAP values
explainer = shap.TreeExplainer(rf)
shap_values = explainer.shap_values(X_test)

# %% [code]
rf.classes_

# %% [code]
# Feature importance plot
X = pd.DataFrame(X, columns=column_names)

shap.summary_plot(shap_values, X_test.values, plot_type="bar", class_names= rf.classes_, feature_names = X_test.columns)


# %% [code]
mean_shap_values_by_class = np.mean(shap_values, axis=1)
df = pd.DataFrame(mean_shap_values_by_class)
df.columns = X.columns
print(df)

# %% [code]
type(shap_values[0])

# %% [code]
print(shap_values[0])

# %% [code]
#summary_plot of a specific class (classes variando de 0 a 5 !!! cuidado !!!) -> classe 0
plt.title(f"Beeswarm plot: {rf.classes_[0]}")
shap.summary_plot(shap_values[0], X_test.values, feature_names = X_test.columns)

plt.title(f"Beeswarm plot: {rf.classes_[1]}")
shap.summary_plot(shap_values[1], X_test.values, feature_names = X_test.columns)

plt.title(f"Beeswarm plot: {rf.classes_[2]}")
shap.summary_plot(shap_values[2], X_test.values, feature_names = X_test.columns)

plt.title(f"Beeswarm plot: {rf.classes_[3]}")
shap.summary_plot(shap_values[3], X_test.values, feature_names = X_test.columns)

plt.title(f"Beeswarm plot: {rf.classes_[4]}")
shap.summary_plot(shap_values[4], X_test.values, feature_names = X_test.columns)

plt.title(f"Beeswarm plot: {rf.classes_[5]}")
shap.summary_plot(shap_values[5], X_test.values, feature_names = X_test.columns)
